# Supplementary material for: A taxonomic reassessment of the genus Balsamia from China
Source: MycoKeys. 2020 Jun 4;67:81–94. doi: 10.3897/mycokeys.67.50068 (PMC7289895; doi:10.3897/mycokeys.67.50068)
Supplement: XML Treatment for Balsamia lishanensis [file mycokeys.67.50068-treatment1.xml]

<!DOCTYPE tp:taxon-treatment
  PUBLIC "-//TaxonX//DTD Taxonomic Treatment Publishing DTD v0 20100105//EN" "tax-treatment-NSO.dtd">
<tp:taxon-treatment xmlns:tp="http://www.plazi.org/taxpub"><tp:treatment-meta><kwd-group><label>Taxon classification</label><kwd><named-content xmlns:xlink="http://www.w3.org/1999/xlink" content-type="kingdom">Fungi</named-content></kwd><kwd><named-content xmlns:xlink="http://www.w3.org/1999/xlink" content-type="order">Pezizales</named-content></kwd><kwd><named-content xmlns:xlink="http://www.w3.org/1999/xlink" content-type="family">Helvellaceae</named-content></kwd></kwd-group><mixed-citation publication-type="journal"><person-group><name><surname>Xu</surname><given-names>Yu-Yan</given-names></name><name><surname>Yan</surname><given-names>Xiang-Yuan</given-names></name><name><surname>Li</surname><given-names>Ting</given-names></name><name><surname>Fan</surname><given-names>Li</given-names></name></person-group><article-title>A taxonomic reassessment of the genus <italic><tp:taxon-name><tp:taxon-name-part taxon-name-part-type="genus" reg="Balsamia">Balsamia</tp:taxon-name-part></tp:taxon-name></italic> from China</article-title><source>MycoKeys</source><day>04</day><month>6</month><year>2020</year><volume>67</volume><fpage>81</fpage><lpage>94</lpage><pub-id pub-id-type="doi">10.3897/mycokeys.67.50068</pub-id></mixed-citation></tp:treatment-meta><tp:nomenclature><tp:taxon-name><object-id xmlns:xlink="http://www.w3.org/1999/xlink" content-type="arpha" xlink:type="simple">9008AC5E-59FF-5E20-985D-FFCF80F60306</object-id>
              <tp:taxon-name-part taxon-name-part-type="genus" reg="Balsamia">Balsamia</tp:taxon-name-part>
              <tp:taxon-name-part taxon-name-part-type="species" reg="lishanensis">lishanensis</tp:taxon-name-part>
              <object-id xmlns:xlink="http://www.w3.org/1999/xlink" content-type="mycobank" xlink:type="simple">834962</object-id>
            </tp:taxon-name><tp:taxon-authority>L. Fan &amp; Y.Y. Xu</tp:taxon-authority><tp:taxon-status xmlns:xlink="http://www.w3.org/1999/xlink" xlink:type="simple">sp. nov.</tp:taxon-status><xref ref-type="fig" rid="F3">Figure 3</xref></tp:nomenclature><tp:treatment-sec sec-type="etymology" id="SECID0E33AE"><title>Etymology.</title><p><italic><tp:taxon-name><tp:taxon-name-part taxon-name-part-type="genus" reg="Balsamia"/><tp:taxon-name-part taxon-name-part-type="species" reg="lishanensis">lishanensis</tp:taxon-name-part></tp:taxon-name></italic>, Lishan Mountain, referring to the locality where the type specimen was collected.</p></tp:treatment-sec><tp:treatment-sec sec-type="Holotype" id="SECID0EM4AE"><title>Holotype.</title><p>China. Shanxi Province, Yuanqu County, Lishan Mountain Shunwangping Scenic Area, alt. 2300 m, 17 October 2016, in soil under <italic><tp:taxon-name><tp:taxon-name-part taxon-name-part-type="genus" reg="Pinus">Pinus</tp:taxon-name-part> <tp:taxon-name-part taxon-name-part-type="species" reg="armandii">armandii</tp:taxon-name-part></tp:taxon-name></italic> Franch., M. Chen CM019 (<named-content xmlns:xlink="http://www.w3.org/1999/xlink" content-type="dwc:institutional_code" xlink:type="simple">BJTC</named-content> FAN676).</p><p>Ascomata subglobose to irregularly subglobose, 3–14 × 2–12 mm in fresh, reddish brown when fresh, usually with some superficial furrows, surface covered with verrucose or fine warts, warts obtuse or pointed, 270–400 μm wide and 150–300 μm high. Odor light, mushroom flavor. Gleba solid, white to cream white, with numerous irregular canals and chambers of around 1 mm width. Peridium 150–350 μm thick, two-layered, outer layer pseudoparenchymatous, 90–190 μm thick, composed of 3–5 layers of reddish brown polygonal cells with 4-6 sides, cells 15–35 × 10–27 μm, walls 4.0–8.0 μm thick, the outermost cells reddish-brown, and gradually light-yellow to hyaline towards inner side; inner layer 60–150 μm thick, composed of interwoven hyphae, that is more or less parallel to the surface of peridium, hyphae hyaline, 2.5–6.0 μm wide. Paraphyses line the surface of chamber, arranged like a fence, 3–4 × 50 μm, but disorganized in the mature ascomata, usually not well-defined. Asci 8-spored, hyaline, citriform or fusiform, 55–80 × 27–38 μm (not including stalk), inamyloid, with a slender-stalk of 13.5–35 × 5–10 μm, spores irregularly arranged in ascus. Ascospores ellipsoid, smooth, hyaline, inamyloid, 20.6–25.6 × 12.9–15 μm (av. 23.5 × 14.0 μm), Q (L/I) = 1.55–1.80 (Qm = 1.68) (n = 30), usually containing one large oil drop and several small droplets.</p><fig id="F3" position="float" orientation="portrait"><object-id xmlns:xlink="http://www.w3.org/1999/xlink" content-type="doi" xlink:type="simple">10.3897/mycokeys.67.50068.figure3</object-id><object-id xmlns:xlink="http://www.w3.org/1999/xlink" content-type="arpha" xlink:type="simple">82B7B40A-6E9D-5410-B036-67BDA81EE0EA</object-id><label>Figure 3.</label><caption><p><italic><tp:taxon-name><tp:taxon-name-part taxon-name-part-type="genus" reg="Balsamia">Balsamia</tp:taxon-name-part> <tp:taxon-name-part taxon-name-part-type="species" reg="lishanensis">lishanensis</tp:taxon-name-part></tp:taxon-name></italic> (<named-content xmlns:xlink="http://www.w3.org/1999/xlink" content-type="dwc:institutional_code" xlink:type="simple">BJTC</named-content> FAN676, holotype) <bold>a, b</bold> ascomata <bold>c</bold> warts (when fresh) <bold>d</bold> warts (when dry) <bold>e, f</bold> peridium <bold>g</bold> paraphyses <bold>h, i</bold> mature ascus <bold>j</bold> ascospores. Scale bars: 5 mm (<bold>a, b</bold>); 500 μm (<bold>c</bold>); 300 μm (<bold>d</bold>); 100 μm (<bold>e, f</bold>); 25 μm (<bold>g, h, i</bold>); 20 μm (<bold>j</bold>).</p></caption><graphic xmlns:xlink="http://www.w3.org/1999/xlink" xlink:href="mycokeys-67-081-g003.jpg" position="float" orientation="portrait" xlink:type="simple" id="oo_417832.jpg"><uri content-type="original_file" xlink:type="simple">https://binary.pensoft.net/fig/417832</uri></graphic></fig></tp:treatment-sec><tp:treatment-sec sec-type="material" id="SECID0E16AE"><title>Other materials examined.</title><p>China. Shanxi Province, Yuanqu County, Lishan Mountain Shunwangping Scenic Area, alt. 2300m, 16 August 2016, in soil under <italic><tp:taxon-name><tp:taxon-name-part taxon-name-part-type="genus" reg="Pinus">Pinus</tp:taxon-name-part> <tp:taxon-name-part taxon-name-part-type="species" reg="armandii">armandii</tp:taxon-name-part></tp:taxon-name></italic> Franch., K.B. Huang HKB003 (<named-content xmlns:xlink="http://www.w3.org/1999/xlink" content-type="dwc:institutional_code" xlink:type="simple">BJTC</named-content> FAN587); <italic>ibid.</italic>, 16 August 2016, in soil under <italic><tp:taxon-name><tp:taxon-name-part taxon-name-part-type="genus" reg="Pinus">Pinus</tp:taxon-name-part> <tp:taxon-name-part taxon-name-part-type="species" reg="armandii">armandii</tp:taxon-name-part></tp:taxon-name></italic> Franch., B.D. He HBD014 (<named-content xmlns:xlink="http://www.w3.org/1999/xlink" content-type="dwc:institutional_code" xlink:type="simple">BJTC</named-content> FAN 591); <italic>ibid.</italic>, 17 October 2016, in soil under <italic><tp:taxon-name><tp:taxon-name-part taxon-name-part-type="genus" reg="Pinus">Pinus</tp:taxon-name-part> <tp:taxon-name-part taxon-name-part-type="species" reg="armandii">armandii</tp:taxon-name-part></tp:taxon-name></italic> Franch., K.B. Huang HKB039 (<named-content xmlns:xlink="http://www.w3.org/1999/xlink" content-type="dwc:institutional_code" xlink:type="simple">BJTC</named-content> FAN689); <italic>ibid.</italic>, 17 October 2016, in soil under <italic><tp:taxon-name><tp:taxon-name-part taxon-name-part-type="genus" reg="Pinus">Pinus</tp:taxon-name-part> <tp:taxon-name-part taxon-name-part-type="species" reg="armandii">armandii</tp:taxon-name-part></tp:taxon-name></italic> Franch., X.Y. Sang SXY015 (<named-content xmlns:xlink="http://www.w3.org/1999/xlink" content-type="dwc:institutional_code" xlink:type="simple">BJTC</named-content> FAN697); <italic>ibid.</italic>, 17 October 2016, in soil under <italic><tp:taxon-name><tp:taxon-name-part taxon-name-part-type="genus" reg="Pinus">Pinus</tp:taxon-name-part> <tp:taxon-name-part taxon-name-part-type="species" reg="armandii">armandii</tp:taxon-name-part></tp:taxon-name></italic> Franch., K.B. Huang HKB031 (<named-content xmlns:xlink="http://www.w3.org/1999/xlink" content-type="dwc:institutional_code" xlink:type="simple">BJTC</named-content> FAN714); China. Shanxi Province, Ningwu County, Xiaoshidong Village, Guancen Mountain, alt. 2000m, 12 October 2017, in soil under <italic><tp:taxon-name><tp:taxon-name-part taxon-name-part-type="genus" reg="Picea">Picea</tp:taxon-name-part> <tp:taxon-name-part taxon-name-part-type="species" reg="asperata">asperata</tp:taxon-name-part></tp:taxon-name></italic> Mast., L.J. Guo GLJ001 (<named-content xmlns:xlink="http://www.w3.org/1999/xlink" content-type="dwc:institutional_code" xlink:type="simple">BJTC</named-content> FAN1010); China. Gansu Province, Bailongjiang Forestry Bureau, Seventh Forest Farm, alt. 2500m, 14 July 2002, in soil under <italic><tp:taxon-name><tp:taxon-name-part taxon-name-part-type="genus" reg="Pinus">Pinus</tp:taxon-name-part></tp:taxon-name></italic> sp., D.J. Ren &amp; M.S. Song 02-034 (<named-content xmlns:xlink="http://www.w3.org/1999/xlink" content-type="dwc:institutional_code" xlink:type="simple">HMAS</named-content> 97115).</p></tp:treatment-sec><tp:treatment-sec sec-type="notes" id="SECID0EVDAG"><title>Notes.</title><p><italic><tp:taxon-name><tp:taxon-name-part taxon-name-part-type="genus" reg="Balsamia">Balsamia</tp:taxon-name-part> <tp:taxon-name-part taxon-name-part-type="species" reg="lishanensis">lishanensis</tp:taxon-name-part></tp:taxon-name></italic> was diagnosed by the combination of reddish brown ascomata covered with fine warts, the whitish gleba with numerous small chambers open to 1 mm, 3–5 layers peridium reddish brown polygonal cells and the smooth and regular ellipsoid ascospores with one large oil drop. There are four <italic><tp:taxon-name><tp:taxon-name-part taxon-name-part-type="genus" reg="Balsamia">Balsamia</tp:taxon-name-part></tp:taxon-name></italic> species similar to <italic><tp:taxon-name><tp:taxon-name-part taxon-name-part-type="genus" reg="Balsamia">B.</tp:taxon-name-part> <tp:taxon-name-part taxon-name-part-type="species" reg="lishanensis">lishanensis</tp:taxon-name-part></tp:taxon-name></italic> in morphology. Of them, <italic><tp:taxon-name><tp:taxon-name-part taxon-name-part-type="genus" reg="Balsamia">B.</tp:taxon-name-part> <tp:taxon-name-part taxon-name-part-type="species" reg="vulgaris">vulgaris</tp:taxon-name-part></tp:taxon-name></italic> differed by its large ascospores of (23–) 26–32 (–36) × 11.5–14 (–16) μm, <italic><tp:taxon-name><tp:taxon-name-part taxon-name-part-type="genus" reg="Balsamia">Balsamia</tp:taxon-name-part> <tp:taxon-name-part taxon-name-part-type="species" reg="lazyana">lazyana</tp:taxon-name-part></tp:taxon-name></italic> and <italic><tp:taxon-name><tp:taxon-name-part taxon-name-part-type="genus" reg="Balsamia">B.</tp:taxon-name-part> <tp:taxon-name-part taxon-name-part-type="species" reg="trappei">trappei</tp:taxon-name-part></tp:taxon-name></italic> by their narrow ascospores, which are 19.5–27 × 8–11.5 μm in <italic><tp:taxon-name><tp:taxon-name-part taxon-name-part-type="genus" reg="Balsamia">B.</tp:taxon-name-part> <tp:taxon-name-part taxon-name-part-type="species" reg="lazyana">lazyana</tp:taxon-name-part></tp:taxon-name></italic> and 24–26 × 11.5–13.5 μm in <italic><tp:taxon-name><tp:taxon-name-part taxon-name-part-type="genus" reg="Balsamia">B.</tp:taxon-name-part> <tp:taxon-name-part taxon-name-part-type="species" reg="trappei">trappei</tp:taxon-name-part></tp:taxon-name></italic>, <italic><tp:taxon-name><tp:taxon-name-part taxon-name-part-type="genus" reg="Balsamia">B.</tp:taxon-name-part> <tp:taxon-name-part taxon-name-part-type="species" reg="platyspora">platyspora</tp:taxon-name-part></tp:taxon-name></italic> by its short-ellipsoid ascospores of 19–22–28 × 12–13–16 μm (ca. 20 × 13 μm). Phylogenetic analysis revealed that the sequences of <italic><tp:taxon-name><tp:taxon-name-part taxon-name-part-type="genus" reg="Balsamia">B.</tp:taxon-name-part> <tp:taxon-name-part taxon-name-part-type="species" reg="lishanensis">lishanensis</tp:taxon-name-part></tp:taxon-name></italic> were grouped into an independent clade with strong support value (Figs <xref ref-type="fig" rid="F1">1</xref>, <xref ref-type="fig" rid="F2">2</xref>). DNA analysis showed that <italic><tp:taxon-name><tp:taxon-name-part taxon-name-part-type="genus" reg="Balsamia">B.</tp:taxon-name-part> <tp:taxon-name-part taxon-name-part-type="species" reg="lishanensis">lishanensis</tp:taxon-name-part></tp:taxon-name></italic> shared less than 87.19% identity in <abbrev xmlns:xlink="http://www.w3.org/1999/xlink" xlink:title="internal transcribed spacer" id="ABBRID0EYHAG" xlink:type="simple">ITS</abbrev> sequence with other <italic><tp:taxon-name><tp:taxon-name-part taxon-name-part-type="genus" reg="Balsamia">Balsamia</tp:taxon-name-part></tp:taxon-name></italic> species. These supported the erection of the new species.</p></tp:treatment-sec><tp:treatment-sec><!--Section generated to contain objects referenced in tp:taxon-treatment.--><fig id="F1" position="float" orientation="portrait"><object-id xmlns:xlink="http://www.w3.org/1999/xlink" content-type="doi" xlink:type="simple">10.3897/mycokeys.67.50068.figure1</object-id><object-id xmlns:xlink="http://www.w3.org/1999/xlink" content-type="arpha" xlink:type="simple">46B20156-FBE8-5655-B892-9C628E0209A6</object-id><label>Figure 1.</label><caption><p>Phylogenetic tree generated from a maximum parsimonious analysis based on 28S sequences, showing the phylogenetic relationships of <italic><tp:taxon-name><tp:taxon-name-part taxon-name-part-type="genus" reg="Helvellaceae">Helvellaceae</tp:taxon-name-part></tp:taxon-name></italic>. <italic><tp:taxon-name><tp:taxon-name-part taxon-name-part-type="genus" reg="Tuber">Tuber</tp:taxon-name-part> <tp:taxon-name-part taxon-name-part-type="species" reg="anniae">anniae</tp:taxon-name-part></tp:taxon-name></italic> and <italic><tp:taxon-name><tp:taxon-name-part taxon-name-part-type="genus" reg="Tuber">T.</tp:taxon-name-part> <tp:taxon-name-part taxon-name-part-type="species" reg="bellisporum">bellisporum</tp:taxon-name-part></tp:taxon-name></italic> are the outgroups. Maximum parsimonious bootstrap support values (≥ 70%) and maximum likelihood bootstrap support values (≥ 70%) are indicated above the nodes as MPBS/MLBS. Thick black branches received Bayesian posterior probabilities (<abbrev xmlns:xlink="http://www.w3.org/1999/xlink" xlink:title="Bayesian posterior probability" id="ABBRID0EDRAE" xlink:type="simple">BPP</abbrev>) ≥ 0.95. Novel sequences are printed in bold.</p></caption><graphic xmlns:xlink="http://www.w3.org/1999/xlink" xlink:href="mycokeys-67-081-g001.jpg" position="float" orientation="portrait" xlink:type="simple" id="oo_417830.jpg"><uri content-type="original_file" xlink:type="simple">https://binary.pensoft.net/fig/417830</uri></graphic></fig><fig id="F2" position="float" orientation="portrait"><object-id xmlns:xlink="http://www.w3.org/1999/xlink" content-type="doi" xlink:type="simple">10.3897/mycokeys.67.50068.figure2</object-id><object-id xmlns:xlink="http://www.w3.org/1999/xlink" content-type="arpha" xlink:type="simple">F4972C3F-5A14-5EF9-A4D5-37ADF80B607A</object-id><label>Figure 2.</label><caption><p>Phylogenetic tree generated from Bayesian analysis based on <abbrev xmlns:xlink="http://www.w3.org/1999/xlink" xlink:title="internal transcribed spacer" id="ABBRID0EB1AE" xlink:type="simple">ITS</abbrev> sequences, showing the phylogenetic relationships of <italic><tp:taxon-name><tp:taxon-name-part taxon-name-part-type="genus" reg="Balsamia">Balsamia</tp:taxon-name-part></tp:taxon-name></italic>. <italic><tp:taxon-name><tp:taxon-name-part taxon-name-part-type="genus" reg="Tuber">Tuber</tp:taxon-name-part> <tp:taxon-name-part taxon-name-part-type="species" reg="anniae">anniae</tp:taxon-name-part></tp:taxon-name></italic> and <italic><tp:taxon-name><tp:taxon-name-part taxon-name-part-type="genus" reg="Tuber">T.</tp:taxon-name-part> <tp:taxon-name-part taxon-name-part-type="species" reg="bellisporum">bellisporum</tp:taxon-name-part></tp:taxon-name></italic> are the outgroups. Maximum parsimonious bootstrap support values (≥ 70%) and maximum likelihood bootstrap support values (≥ 70%) are indicated above the nodes as MPBS/MLBS. Thick black branches received Bayesian posterior probabilities (<abbrev xmlns:xlink="http://www.w3.org/1999/xlink" xlink:title="Bayesian posterior probability" id="ABBRID0EC2AE" xlink:type="simple">BPP</abbrev>) ≥ 0.95. Novel sequences are printed in bold.</p></caption><graphic xmlns:xlink="http://www.w3.org/1999/xlink" xlink:href="mycokeys-67-081-g002.jpg" position="float" orientation="portrait" xlink:type="simple" id="oo_417831.jpg"><uri content-type="original_file" xlink:type="simple">https://binary.pensoft.net/fig/417831</uri></graphic></fig></tp:treatment-sec></tp:taxon-treatment>
