# Supplementary material for: A taxonomic reassessment of the genus Balsamia from China
Source: MycoKeys. 2020 Jun 4;67:81–94. doi: 10.3897/mycokeys.67.50068 (PMC7289895; doi:10.3897/mycokeys.67.50068)
Supplement: XML Treatment for Balsamia platyspora [file mycokeys.67.50068-treatment2.xml]

<!DOCTYPE tp:taxon-treatment
  PUBLIC "-//TaxonX//DTD Taxonomic Treatment Publishing DTD v0 20100105//EN" "tax-treatment-NSO.dtd">
<tp:taxon-treatment xmlns:tp="http://www.plazi.org/taxpub"><tp:treatment-meta><kwd-group><label>Taxon classification</label><kwd><named-content xmlns:xlink="http://www.w3.org/1999/xlink" content-type="kingdom">Fungi</named-content></kwd><kwd><named-content xmlns:xlink="http://www.w3.org/1999/xlink" content-type="order">Pezizales</named-content></kwd><kwd><named-content xmlns:xlink="http://www.w3.org/1999/xlink" content-type="family">Helvellaceae</named-content></kwd></kwd-group><mixed-citation publication-type="journal"><person-group><name><surname>Xu</surname><given-names>Yu-Yan</given-names></name><name><surname>Yan</surname><given-names>Xiang-Yuan</given-names></name><name><surname>Li</surname><given-names>Ting</given-names></name><name><surname>Fan</surname><given-names>Li</given-names></name></person-group><article-title>A taxonomic reassessment of the genus <italic><tp:taxon-name><tp:taxon-name-part taxon-name-part-type="genus" reg="Balsamia">Balsamia</tp:taxon-name-part></tp:taxon-name></italic> from China</article-title><source>MycoKeys</source><day>04</day><month>6</month><year>2020</year><volume>67</volume><fpage>81</fpage><lpage>94</lpage><pub-id pub-id-type="doi">10.3897/mycokeys.67.50068</pub-id></mixed-citation></tp:treatment-meta><tp:nomenclature><tp:taxon-name><object-id xmlns:xlink="http://www.w3.org/1999/xlink" content-type="arpha" xlink:type="simple">1FFB5716-A32E-5E5C-8277-62D7CFF29B7C</object-id>
              <tp:taxon-name-part taxon-name-part-type="genus" reg="Balsamia">Balsamia</tp:taxon-name-part>
              <tp:taxon-name-part taxon-name-part-type="species" reg="platyspora">platyspora</tp:taxon-name-part>
            </tp:taxon-name><tp:taxon-authority>Berk. Ann. Mag. Nat. Hist.13: 358(1884)</tp:taxon-authority><xref ref-type="fig" rid="F4">Figure 4</xref></tp:nomenclature><tp:treatment-sec sec-type="material" id="SECID0ELJAG"><title>Materials examined.</title><p>China. Shanxi Province, Yuanqu County, Lishan Mountain Shunwangping Scenic Area, alt. 2200m, 16 August 2016, in soil under <italic><tp:taxon-name><tp:taxon-name-part taxon-name-part-type="genus" reg="Pinus">Pinus</tp:taxon-name-part> <tp:taxon-name-part taxon-name-part-type="species" reg="armandii">armandii</tp:taxon-name-part></tp:taxon-name></italic> Franch., Y.W. Wang WYW012 (<named-content xmlns:xlink="http://www.w3.org/1999/xlink" content-type="dwc:institutional_code" xlink:type="simple">BJTC</named-content> FAN557).</p></tp:treatment-sec><tp:treatment-sec sec-type="notes" id="SECID0EBKAG"><title>Notes.</title><p><italic><tp:taxon-name><tp:taxon-name-part taxon-name-part-type="genus" reg="Balsamia">Balsamia</tp:taxon-name-part> <tp:taxon-name-part taxon-name-part-type="species" reg="platyspora">platyspora</tp:taxon-name-part></tp:taxon-name></italic> is distributed in Europe, North America and Asia (<xref ref-type="bibr" rid="B5">Berkeley 1844</xref>; <xref ref-type="bibr" rid="B13">Gilkey 1939</xref>). In China, it is reported as early as 1990 from Shanxi Province based on morphological evidences (<xref ref-type="bibr" rid="B21">Liu and Tao 1990</xref>), but unfortunately, we have been unable to find the voucher specimen. In this study, our molecular analysis based on 28S sequences (Fig. <xref ref-type="fig" rid="F1">1</xref>) and <abbrev xmlns:xlink="http://www.w3.org/1999/xlink" xlink:title="internal transcribed spacer" id="ABBRID0ECLAG" xlink:type="simple">ITS</abbrev> sequences (Fig. <xref ref-type="fig" rid="F2">2</xref>), and morphological studies confirmed the occurrence of this species in China based on the new collections from the Shanxi Province where this species was harvested originally by <xref ref-type="bibr" rid="B21">Liu and Tao (1990)</xref>. <italic><tp:taxon-name><tp:taxon-name-part taxon-name-part-type="genus" reg="Balsamia">Balsamia</tp:taxon-name-part> <tp:taxon-name-part taxon-name-part-type="species" reg="platyspora">platyspora</tp:taxon-name-part></tp:taxon-name></italic> is mainly characterized by its minor subglobose ascomata, reddish brown to dark brown warts, white to yellowish white gleba with around 1 mm chambers, citriform or broadly elliptic asci, shortly elliptic ascospores 19–22–28 × 12–13–16 μm (ca. 20 × 13 μm) (<xref ref-type="bibr" rid="B5">Berkeley 1844</xref>; <xref ref-type="bibr" rid="B15">Hawker 1954</xref>; <xref ref-type="bibr" rid="B26">Pegler et al.1993</xref>), our specimen well matched the characteristics.</p><fig id="F4" position="float" orientation="portrait"><object-id xmlns:xlink="http://www.w3.org/1999/xlink" content-type="doi" xlink:type="simple">10.3897/mycokeys.67.50068.figure4</object-id><object-id xmlns:xlink="http://www.w3.org/1999/xlink" content-type="arpha" xlink:type="simple">D63AC582-1B74-51D0-88EB-53446D27C0BA</object-id><label>Figure 4.</label><caption><p><italic><tp:taxon-name><tp:taxon-name-part taxon-name-part-type="genus" reg="Balsamia">Balsamia</tp:taxon-name-part> <tp:taxon-name-part taxon-name-part-type="species" reg="platyspora">platyspora</tp:taxon-name-part></tp:taxon-name></italic> (<named-content xmlns:xlink="http://www.w3.org/1999/xlink" content-type="dwc:institutional_code" xlink:type="simple">BJTC</named-content> FAN557) <bold>a</bold> ascomata <bold>b</bold> peridium <bold>c</bold> warts <bold>d</bold> immature ascus <bold>e, f</bold> mature ascus <bold>g</bold> ascospores. Scale bars: 1 cm (<bold>a</bold>); 100 μm (<bold>b, c</bold>); 25 μm (<bold>d, e, f</bold>); 20 μm (<bold>g</bold>).</p></caption><graphic xmlns:xlink="http://www.w3.org/1999/xlink" xlink:href="mycokeys-67-081-g004.jpg" position="float" orientation="portrait" xlink:type="simple" id="oo_417833.jpg"><uri content-type="original_file" xlink:type="simple">https://binary.pensoft.net/fig/417833</uri></graphic></fig></tp:treatment-sec><tp:treatment-sec><!--Section generated to contain objects referenced in tp:taxon-treatment.--><fig id="F1" position="float" orientation="portrait"><object-id xmlns:xlink="http://www.w3.org/1999/xlink" content-type="doi" xlink:type="simple">10.3897/mycokeys.67.50068.figure1</object-id><object-id xmlns:xlink="http://www.w3.org/1999/xlink" content-type="arpha" xlink:type="simple">46B20156-FBE8-5655-B892-9C628E0209A6</object-id><label>Figure 1.</label><caption><p>Phylogenetic tree generated from a maximum parsimonious analysis based on 28S sequences, showing the phylogenetic relationships of <italic><tp:taxon-name><tp:taxon-name-part taxon-name-part-type="genus" reg="Helvellaceae">Helvellaceae</tp:taxon-name-part></tp:taxon-name></italic>. <italic><tp:taxon-name><tp:taxon-name-part taxon-name-part-type="genus" reg="Tuber">Tuber</tp:taxon-name-part> <tp:taxon-name-part taxon-name-part-type="species" reg="anniae">anniae</tp:taxon-name-part></tp:taxon-name></italic> and <italic><tp:taxon-name><tp:taxon-name-part taxon-name-part-type="genus" reg="Tuber">T.</tp:taxon-name-part> <tp:taxon-name-part taxon-name-part-type="species" reg="bellisporum">bellisporum</tp:taxon-name-part></tp:taxon-name></italic> are the outgroups. Maximum parsimonious bootstrap support values (≥ 70%) and maximum likelihood bootstrap support values (≥ 70%) are indicated above the nodes as MPBS/MLBS. Thick black branches received Bayesian posterior probabilities (<abbrev xmlns:xlink="http://www.w3.org/1999/xlink" xlink:title="Bayesian posterior probability" id="ABBRID0EDRAE" xlink:type="simple">BPP</abbrev>) ≥ 0.95. Novel sequences are printed in bold.</p></caption><graphic xmlns:xlink="http://www.w3.org/1999/xlink" xlink:href="mycokeys-67-081-g001.jpg" position="float" orientation="portrait" xlink:type="simple" id="oo_417830.jpg"><uri content-type="original_file" xlink:type="simple">https://binary.pensoft.net/fig/417830</uri></graphic></fig><fig id="F2" position="float" orientation="portrait"><object-id xmlns:xlink="http://www.w3.org/1999/xlink" content-type="doi" xlink:type="simple">10.3897/mycokeys.67.50068.figure2</object-id><object-id xmlns:xlink="http://www.w3.org/1999/xlink" content-type="arpha" xlink:type="simple">F4972C3F-5A14-5EF9-A4D5-37ADF80B607A</object-id><label>Figure 2.</label><caption><p>Phylogenetic tree generated from Bayesian analysis based on <abbrev xmlns:xlink="http://www.w3.org/1999/xlink" xlink:title="internal transcribed spacer" id="ABBRID0EB1AE" xlink:type="simple">ITS</abbrev> sequences, showing the phylogenetic relationships of <italic><tp:taxon-name><tp:taxon-name-part taxon-name-part-type="genus" reg="Balsamia">Balsamia</tp:taxon-name-part></tp:taxon-name></italic>. <italic><tp:taxon-name><tp:taxon-name-part taxon-name-part-type="genus" reg="Tuber">Tuber</tp:taxon-name-part> <tp:taxon-name-part taxon-name-part-type="species" reg="anniae">anniae</tp:taxon-name-part></tp:taxon-name></italic> and <italic><tp:taxon-name><tp:taxon-name-part taxon-name-part-type="genus" reg="Tuber">T.</tp:taxon-name-part> <tp:taxon-name-part taxon-name-part-type="species" reg="bellisporum">bellisporum</tp:taxon-name-part></tp:taxon-name></italic> are the outgroups. Maximum parsimonious bootstrap support values (≥ 70%) and maximum likelihood bootstrap support values (≥ 70%) are indicated above the nodes as MPBS/MLBS. Thick black branches received Bayesian posterior probabilities (<abbrev xmlns:xlink="http://www.w3.org/1999/xlink" xlink:title="Bayesian posterior probability" id="ABBRID0EC2AE" xlink:type="simple">BPP</abbrev>) ≥ 0.95. Novel sequences are printed in bold.</p></caption><graphic xmlns:xlink="http://www.w3.org/1999/xlink" xlink:href="mycokeys-67-081-g002.jpg" position="float" orientation="portrait" xlink:type="simple" id="oo_417831.jpg"><uri content-type="original_file" xlink:type="simple">https://binary.pensoft.net/fig/417831</uri></graphic></fig></tp:treatment-sec><ref-list><ref id="B5"><mixed-citation xmlns:xlink="http://www.w3.org/1999/xlink" xlink:type="simple"><person-group><name name-style="western"><surname>Berkeley</surname><given-names>MJ</given-names></name></person-group> (<year>1844</year>) <article-title>Notices of British Fungi. Journal of Natural History.</article-title><volume>13</volume>(<issue>85</issue>): <fpage>340</fpage>–<lpage>360</lpage>. <ext-link xlink:type="simple" ext-link-type="doi" xlink:href="10.1080/03745484409442617">https://doi.org/10.1080/03745484409442617</ext-link></mixed-citation></ref><ref id="B13"><mixed-citation xmlns:xlink="http://www.w3.org/1999/xlink" xlink:type="simple"><person-group><name name-style="western"><surname>Gilkey</surname><given-names>HM</given-names></name></person-group> (<year>1939</year>) <article-title><tp:taxon-name><tp:taxon-name-part taxon-name-part-type="order">Tuberales</tp:taxon-name-part></tp:taxon-name> of North America. Oregon State Monographs.</article-title><source>Studies in Botany</source><volume>1</volume>: <fpage>1</fpage>–<lpage>63</lpage>.</mixed-citation></ref><ref id="B21"><mixed-citation xmlns:xlink="http://www.w3.org/1999/xlink" xlink:type="simple"><person-group><name name-style="western"><surname>Liu</surname><given-names>B</given-names></name><name name-style="western"><surname>Tao</surname><given-names>K</given-names></name></person-group> (<year>1990</year>) <article-title>New species and new records of hypogeous fungi from China Ⅲ.</article-title><source>Acta Mycologica Sinica</source><volume>9</volume>(<issue>1</issue>): <fpage>25</fpage>–<lpage>30</lpage>.</mixed-citation></ref><ref id="B15"><mixed-citation xmlns:xlink="http://www.w3.org/1999/xlink" xlink:type="simple"><person-group><name name-style="western"><surname>Hawker</surname><given-names>LE</given-names></name></person-group> (<year>1954</year>) <article-title>British hypogeous fungi. Philosophical Transactions of the Royal Society of London.</article-title><source>Series B, Biological Sciences</source><volume>237</volume>: <fpage>429</fpage>–<lpage>546</lpage>. <ext-link xlink:type="simple" ext-link-type="doi" xlink:href="10.1098/rstb.1954.0002">https://doi.org/10.1098/rstb.1954.0002</ext-link></mixed-citation></ref><ref id="B26"><mixed-citation xmlns:xlink="http://www.w3.org/1999/xlink" xlink:type="simple"><person-group><name name-style="western"><surname>Pegler</surname><given-names>DN</given-names></name><name name-style="western"><surname>Spooner</surname><given-names>BM</given-names></name><name name-style="western"><surname>Young</surname><given-names>TWK</given-names></name></person-group> (<year>1993</year>) British truffles: A Revision of British Hypogeous fungi. Kew Royal Botanic Gardens, 56–61.</mixed-citation></ref></ref-list></tp:taxon-treatment>
