# Supplementary material for: A taxonomic reassessment of the genus Balsamia from China
Source: MycoKeys. 2020 Jun 4;67:81–94. doi: 10.3897/mycokeys.67.50068 (PMC7289895; doi:10.3897/mycokeys.67.50068)
Supplement: XML Treatment for Balsamia guozigouensis [file mycokeys.67.50068-treatment3.xml]

<!DOCTYPE tp:taxon-treatment
  PUBLIC "-//TaxonX//DTD Taxonomic Treatment Publishing DTD v0 20100105//EN" "tax-treatment-NSO.dtd">
<tp:taxon-treatment xmlns:tp="http://www.plazi.org/taxpub"><tp:treatment-meta><kwd-group><label>Taxon classification</label><kwd><named-content xmlns:xlink="http://www.w3.org/1999/xlink" content-type="kingdom">Fungi</named-content></kwd><kwd><named-content xmlns:xlink="http://www.w3.org/1999/xlink" content-type="order">Pezizales</named-content></kwd><kwd><named-content xmlns:xlink="http://www.w3.org/1999/xlink" content-type="family">Helvellaceae</named-content></kwd></kwd-group><mixed-citation publication-type="journal"><person-group><name><surname>Xu</surname><given-names>Yu-Yan</given-names></name><name><surname>Yan</surname><given-names>Xiang-Yuan</given-names></name><name><surname>Li</surname><given-names>Ting</given-names></name><name><surname>Fan</surname><given-names>Li</given-names></name></person-group><article-title>A taxonomic reassessment of the genus <italic><tp:taxon-name><tp:taxon-name-part taxon-name-part-type="genus" reg="Balsamia">Balsamia</tp:taxon-name-part></tp:taxon-name></italic> from China</article-title><source>MycoKeys</source><day>04</day><month>6</month><year>2020</year><volume>67</volume><fpage>81</fpage><lpage>94</lpage><pub-id pub-id-type="doi">10.3897/mycokeys.67.50068</pub-id></mixed-citation></tp:treatment-meta><tp:nomenclature><tp:taxon-name><object-id xmlns:xlink="http://www.w3.org/1999/xlink" content-type="arpha" xlink:type="simple">61A0556F-0F88-56A3-9677-F0C3738112DB</object-id>
              <tp:taxon-name-part taxon-name-part-type="genus" reg="Balsamia">Balsamia</tp:taxon-name-part>
              <tp:taxon-name-part taxon-name-part-type="species" reg="guozigouensis">guozigouensis</tp:taxon-name-part>
              <object-id xmlns:xlink="http://www.w3.org/1999/xlink" content-type="mycobank" xlink:type="simple">834963</object-id>
            </tp:taxon-name><tp:taxon-authority>(L. Fan &amp; Y.Y. Xu) L. Fan &amp; Y.Y. Xu.</tp:taxon-authority><tp:taxon-status xmlns:xlink="http://www.w3.org/1999/xlink" xlink:type="simple">comb. nov.</tp:taxon-status></tp:nomenclature><tp:treatment-sec sec-type="Basionym" id="SECID0E5OAG"><title>Basionym.</title><p><italic><tp:taxon-name><tp:taxon-name-part taxon-name-part-type="genus" reg="Barssia">Barssia</tp:taxon-name-part> <tp:taxon-name-part taxon-name-part-type="species" reg="guozigouensis">guozigouensis</tp:taxon-name-part></tp:taxon-name></italic> L. Fan &amp; Y.Y. Xu, Phytotaxa 374(2): 135 (2018).</p></tp:treatment-sec><tp:treatment-sec sec-type="Holotype" id="SECID0EPPAG"><title>Holotype.</title><p>China. Xinjiang Autonomous Region, Huocheng County, Guozigou Forest Park, alt. 1800m, in soil under <italic><tp:taxon-name><tp:taxon-name-part taxon-name-part-type="genus" reg="Picea">Picea</tp:taxon-name-part> <tp:taxon-name-part taxon-name-part-type="species" reg="schrenkiana">schrenkiana</tp:taxon-name-part></tp:taxon-name></italic> Fisch. &amp; C.A. Mey., 11 August 2003, W.P. Wu &amp; M. S. Song 060 (<named-content xmlns:xlink="http://www.w3.org/1999/xlink" content-type="dwc:institutional_code" xlink:type="simple">HMAS</named-content> 97107).</p><p><bold><italic>Illustrations</italic></bold> – <xref ref-type="bibr" rid="B42">Xu et al. (2018</xref>: Fig. <xref ref-type="fig" rid="F4">4</xref>)</p></tp:treatment-sec><tp:treatment-sec sec-type="notes" id="SECID0EUQAG"><title>Notes.</title><p>This species is recently described from Xinjiang Autonomous Region, China, under <italic><tp:taxon-name><tp:taxon-name-part taxon-name-part-type="genus" reg="Picea">Picea</tp:taxon-name-part> <tp:taxon-name-part taxon-name-part-type="species" reg="schrenkiana">schrenkiana</tp:taxon-name-part></tp:taxon-name></italic> Fisch. &amp; C.A. Mey. So far it is known only from the type locality. <italic><tp:taxon-name><tp:taxon-name-part taxon-name-part-type="genus" reg="Balsamia">Balsamia</tp:taxon-name-part> <tp:taxon-name-part taxon-name-part-type="species" reg="guozigouensis">guozigouensis</tp:taxon-name-part></tp:taxon-name></italic> can be recognized by its distinctly warty ascomata, solid gleba with small and irregular chamber and irregularly clavate asci. Phylogenetically, it was closely related to <italic><tp:taxon-name><tp:taxon-name-part taxon-name-part-type="genus" reg="Balsamia">B.</tp:taxon-name-part> <tp:taxon-name-part taxon-name-part-type="species" reg="luyashanensis">luyashanensis</tp:taxon-name-part></tp:taxon-name></italic> (Fig. <xref ref-type="fig" rid="F2">2</xref>), but the latter differs in its ascomata with fine warts and gleba without chambers (<xref ref-type="bibr" rid="B42">Xu et al. 2018</xref>).</p></tp:treatment-sec><tp:treatment-sec><!--Section generated to contain objects referenced in tp:taxon-treatment.--><fig id="F4" position="float" orientation="portrait"><object-id xmlns:xlink="http://www.w3.org/1999/xlink" content-type="doi" xlink:type="simple">10.3897/mycokeys.67.50068.figure4</object-id><object-id xmlns:xlink="http://www.w3.org/1999/xlink" content-type="arpha" xlink:type="simple">D63AC582-1B74-51D0-88EB-53446D27C0BA</object-id><label>Figure 4.</label><caption><p><italic><tp:taxon-name><tp:taxon-name-part taxon-name-part-type="genus" reg="Balsamia">Balsamia</tp:taxon-name-part> <tp:taxon-name-part taxon-name-part-type="species" reg="platyspora">platyspora</tp:taxon-name-part></tp:taxon-name></italic> (<named-content xmlns:xlink="http://www.w3.org/1999/xlink" content-type="dwc:institutional_code" xlink:type="simple">BJTC</named-content> FAN557) <bold>a</bold> ascomata <bold>b</bold> peridium <bold>c</bold> warts <bold>d</bold> immature ascus <bold>e, f</bold> mature ascus <bold>g</bold> ascospores. Scale bars: 1 cm (<bold>a</bold>); 100 μm (<bold>b, c</bold>); 25 μm (<bold>d, e, f</bold>); 20 μm (<bold>g</bold>).</p></caption><graphic xmlns:xlink="http://www.w3.org/1999/xlink" xlink:href="mycokeys-67-081-g004.jpg" position="float" orientation="portrait" xlink:type="simple" id="oo_417833.jpg"><uri content-type="original_file" xlink:type="simple">https://binary.pensoft.net/fig/417833</uri></graphic></fig><fig id="F2" position="float" orientation="portrait"><object-id xmlns:xlink="http://www.w3.org/1999/xlink" content-type="doi" xlink:type="simple">10.3897/mycokeys.67.50068.figure2</object-id><object-id xmlns:xlink="http://www.w3.org/1999/xlink" content-type="arpha" xlink:type="simple">F4972C3F-5A14-5EF9-A4D5-37ADF80B607A</object-id><label>Figure 2.</label><caption><p>Phylogenetic tree generated from Bayesian analysis based on <abbrev xmlns:xlink="http://www.w3.org/1999/xlink" xlink:title="internal transcribed spacer" id="ABBRID0EB1AE" xlink:type="simple">ITS</abbrev> sequences, showing the phylogenetic relationships of <italic><tp:taxon-name><tp:taxon-name-part taxon-name-part-type="genus" reg="Balsamia">Balsamia</tp:taxon-name-part></tp:taxon-name></italic>. <italic><tp:taxon-name><tp:taxon-name-part taxon-name-part-type="genus" reg="Tuber">Tuber</tp:taxon-name-part> <tp:taxon-name-part taxon-name-part-type="species" reg="anniae">anniae</tp:taxon-name-part></tp:taxon-name></italic> and <italic><tp:taxon-name><tp:taxon-name-part taxon-name-part-type="genus" reg="Tuber">T.</tp:taxon-name-part> <tp:taxon-name-part taxon-name-part-type="species" reg="bellisporum">bellisporum</tp:taxon-name-part></tp:taxon-name></italic> are the outgroups. Maximum parsimonious bootstrap support values (≥ 70%) and maximum likelihood bootstrap support values (≥ 70%) are indicated above the nodes as MPBS/MLBS. Thick black branches received Bayesian posterior probabilities (<abbrev xmlns:xlink="http://www.w3.org/1999/xlink" xlink:title="Bayesian posterior probability" id="ABBRID0EC2AE" xlink:type="simple">BPP</abbrev>) ≥ 0.95. Novel sequences are printed in bold.</p></caption><graphic xmlns:xlink="http://www.w3.org/1999/xlink" xlink:href="mycokeys-67-081-g002.jpg" position="float" orientation="portrait" xlink:type="simple" id="oo_417831.jpg"><uri content-type="original_file" xlink:type="simple">https://binary.pensoft.net/fig/417831</uri></graphic></fig></tp:treatment-sec><ref-list><ref id="B42"><mixed-citation xmlns:xlink="http://www.w3.org/1999/xlink" xlink:type="simple"><person-group><name name-style="western"><surname>Xu</surname><given-names>YY</given-names></name><name name-style="western"><surname>Guo</surname><given-names>LJ</given-names></name><name name-style="western"><surname>Li</surname><given-names>T</given-names></name><name name-style="western"><surname>Fan</surname><given-names>L</given-names></name></person-group> (<year>2018</year>) <article-title>Two new species of <italic><tp:taxon-name><tp:taxon-name-part taxon-name-part-type="genus">Barssia</tp:taxon-name-part></tp:taxon-name></italic> from China.</article-title><source>Phytotaxa</source><volume>374</volume>(<issue>2</issue>): <fpage>129</fpage>–<lpage>138</lpage>. <ext-link xlink:type="simple" ext-link-type="doi" xlink:href="10.11646/phytotaxa.374.2.4">https://doi.org/10.11646/phytotaxa.374.2.4</ext-link></mixed-citation></ref></ref-list></tp:taxon-treatment>
