# Supplementary material for: A taxonomic reassessment of the genus Balsamia from China
Source: MycoKeys. 2020 Jun 4;67:81–94. doi: 10.3897/mycokeys.67.50068 (PMC7289895; doi:10.3897/mycokeys.67.50068)
Supplement: XML Treatment for Balsamia luyashanensis [file mycokeys.67.50068-treatment4.xml]

<!DOCTYPE tp:taxon-treatment
  PUBLIC "-//TaxonX//DTD Taxonomic Treatment Publishing DTD v0 20100105//EN" "tax-treatment-NSO.dtd">
<tp:taxon-treatment xmlns:tp="http://www.plazi.org/taxpub"><tp:treatment-meta><kwd-group><label>Taxon classification</label><kwd><named-content xmlns:xlink="http://www.w3.org/1999/xlink" content-type="kingdom">Fungi</named-content></kwd><kwd><named-content xmlns:xlink="http://www.w3.org/1999/xlink" content-type="order">Pezizales</named-content></kwd><kwd><named-content xmlns:xlink="http://www.w3.org/1999/xlink" content-type="family">Helvellaceae</named-content></kwd></kwd-group><mixed-citation publication-type="journal"><person-group><name><surname>Xu</surname><given-names>Yu-Yan</given-names></name><name><surname>Yan</surname><given-names>Xiang-Yuan</given-names></name><name><surname>Li</surname><given-names>Ting</given-names></name><name><surname>Fan</surname><given-names>Li</given-names></name></person-group><article-title>A taxonomic reassessment of the genus <italic><tp:taxon-name><tp:taxon-name-part taxon-name-part-type="genus" reg="Balsamia">Balsamia</tp:taxon-name-part></tp:taxon-name></italic> from China</article-title><source>MycoKeys</source><day>04</day><month>6</month><year>2020</year><volume>67</volume><fpage>81</fpage><lpage>94</lpage><pub-id pub-id-type="doi">10.3897/mycokeys.67.50068</pub-id></mixed-citation></tp:treatment-meta><tp:nomenclature><tp:taxon-name><object-id xmlns:xlink="http://www.w3.org/1999/xlink" content-type="arpha" xlink:type="simple">5C88D99C-CE88-5B7B-8E5C-C97E66390EBD</object-id>
              <tp:taxon-name-part taxon-name-part-type="genus" reg="Balsamia">Balsamia</tp:taxon-name-part>
              <tp:taxon-name-part taxon-name-part-type="species" reg="luyashanensis">luyashanensis</tp:taxon-name-part>
              <object-id xmlns:xlink="http://www.w3.org/1999/xlink" content-type="mycobank" xlink:type="simple">834964</object-id>
            </tp:taxon-name><tp:taxon-authority>(L. Fan &amp; Y.Y. Xu) L. Fan &amp; Y.Y. Xu.</tp:taxon-authority><tp:taxon-status xmlns:xlink="http://www.w3.org/1999/xlink" xlink:type="simple">comb. nov.</tp:taxon-status></tp:nomenclature><tp:treatment-sec sec-type="Basionym" id="SECID0ELTAG"><title>Basionym.</title><p><italic><tp:taxon-name><tp:taxon-name-part taxon-name-part-type="genus" reg="Barssia">Barssia</tp:taxon-name-part> <tp:taxon-name-part taxon-name-part-type="species" reg="luyashanensis">luyashanensis</tp:taxon-name-part></tp:taxon-name></italic> L. Fan &amp; Y.Y. Xu, Phytotaxa 374(2): 134 (2018).</p></tp:treatment-sec><tp:treatment-sec sec-type="Holotype" id="SECID0E3TAG"><title>Holotype.</title><p>China. Shanxi Province, Ningwu County, Qiuqiangou Village, Luyashan Mountain, alt. 2100m, 25 August 2017, in soil under <italic><tp:taxon-name><tp:taxon-name-part taxon-name-part-type="genus" reg="Picea">Picea</tp:taxon-name-part></tp:taxon-name></italic> sp., M. Chen CM023 (<named-content xmlns:xlink="http://www.w3.org/1999/xlink" content-type="dwc:institutional_code" xlink:type="simple">BJTC</named-content> FAN764).</p><p><bold><italic>Illustrations</italic></bold> – <xref ref-type="bibr" rid="B42">Xu et al. (2018</xref>: fig. 3)</p></tp:treatment-sec><tp:treatment-sec sec-type="notes" id="SECID0EZUAG"><title>Notes.</title><p><italic><tp:taxon-name><tp:taxon-name-part taxon-name-part-type="genus" reg="Balsamia">Balsamia</tp:taxon-name-part> <tp:taxon-name-part taxon-name-part-type="species" reg="luyashanensis">luyashanensis</tp:taxon-name-part></tp:taxon-name></italic> is also recently described from the Luyashan Mountain of Shanxi Province, China, under <italic><tp:taxon-name><tp:taxon-name-part taxon-name-part-type="genus" reg="Picea">Picea</tp:taxon-name-part></tp:taxon-name></italic> sp. So far it is known only from the type locality. The species can be recognized by its red brown ascomata with fine warts, gleba without chambers and irregularly clavate asci (<xref ref-type="bibr" rid="B42">Xu et al. 2018</xref>). The species was similar in appearance of ascomata to <italic><tp:taxon-name><tp:taxon-name-part taxon-name-part-type="genus" reg="Balsamia">B.</tp:taxon-name-part> <tp:taxon-name-part taxon-name-part-type="species" reg="gunerii">gunerii</tp:taxon-name-part></tp:taxon-name></italic> and <italic><tp:taxon-name><tp:taxon-name-part taxon-name-part-type="genus" reg="Barssia">B.</tp:taxon-name-part> <tp:taxon-name-part taxon-name-part-type="species" reg="hellenica">hellenica</tp:taxon-name-part></tp:taxon-name></italic> but <italic><tp:taxon-name><tp:taxon-name-part taxon-name-part-type="genus" reg="Balsamia">B.</tp:taxon-name-part> <tp:taxon-name-part taxon-name-part-type="species" reg="gunerii">gunerii</tp:taxon-name-part></tp:taxon-name></italic> can be separated by its subglobose to ovoid ascospores and gleba with irregularly sinuous, labyrinth-like veins (<xref ref-type="bibr" rid="B10">Doğan et al. 2018</xref>; <xref ref-type="bibr" rid="B14">Hansen et al. 2019</xref>), while <italic><tp:taxon-name><tp:taxon-name-part taxon-name-part-type="genus" reg="Barssia">B.</tp:taxon-name-part> <tp:taxon-name-part taxon-name-part-type="species" reg="hellenica">hellenica</tp:taxon-name-part></tp:taxon-name></italic> by its ovoid ascospores (<xref ref-type="bibr" rid="B18">Kaounas et al. 2015</xref>; <xref ref-type="bibr" rid="B14">Hansen et al. 2019</xref>).</p></tp:treatment-sec><ref-list><ref id="B42"><mixed-citation xmlns:xlink="http://www.w3.org/1999/xlink" xlink:type="simple"><person-group><name name-style="western"><surname>Xu</surname><given-names>YY</given-names></name><name name-style="western"><surname>Guo</surname><given-names>LJ</given-names></name><name name-style="western"><surname>Li</surname><given-names>T</given-names></name><name name-style="western"><surname>Fan</surname><given-names>L</given-names></name></person-group> (<year>2018</year>) <article-title>Two new species of <italic><tp:taxon-name><tp:taxon-name-part taxon-name-part-type="genus">Barssia</tp:taxon-name-part></tp:taxon-name></italic> from China.</article-title><source>Phytotaxa</source><volume>374</volume>(<issue>2</issue>): <fpage>129</fpage>–<lpage>138</lpage>. <ext-link xlink:type="simple" ext-link-type="doi" xlink:href="10.11646/phytotaxa.374.2.4">https://doi.org/10.11646/phytotaxa.374.2.4</ext-link></mixed-citation></ref><ref id="B10"><mixed-citation xmlns:xlink="http://www.w3.org/1999/xlink" xlink:type="simple"><person-group><name name-style="western"><surname>Doğan</surname><given-names>HH</given-names></name><name name-style="western"><surname>Bozok</surname><given-names>F</given-names></name><name name-style="western"><surname>Taşkın</surname><given-names>H</given-names></name></person-group> (<year>2018</year>) <article-title>A new species of <italic><tp:taxon-name><tp:taxon-name-part taxon-name-part-type="genus">Barssia</tp:taxon-name-part></tp:taxon-name></italic> (<tp:taxon-name><tp:taxon-name-part taxon-name-part-type="genus">Ascomycota</tp:taxon-name-part></tp:taxon-name>, <tp:taxon-name><tp:taxon-name-part taxon-name-part-type="genus">Helvellaceae</tp:taxon-name-part></tp:taxon-name>) from Turkey.</article-title><source>Turkish Journal of Botany</source><volume>42</volume>: <fpage>1</fpage>–<lpage>8</lpage>. <ext-link xlink:type="simple" ext-link-type="doi" xlink:href="10.3906/bot-1801-33">https://doi.org/10.3906/bot-1801-33</ext-link></mixed-citation></ref><ref id="B14"><mixed-citation xmlns:xlink="http://www.w3.org/1999/xlink" xlink:type="simple"><person-group><name name-style="western"><surname>Hansen</surname><given-names>K</given-names></name><name name-style="western"><surname>Schumacher</surname><given-names>T</given-names></name><name name-style="western"><surname>Skrede</surname><given-names>I</given-names></name><name name-style="western"><surname>Huhtinen</surname><given-names>S</given-names></name><name name-style="western"><surname>Wang</surname><given-names>XH</given-names></name></person-group> (<year>2019</year>) <article-title><italic><tp:taxon-name><tp:taxon-name-part taxon-name-part-type="genus">Pindara</tp:taxon-name-part></tp:taxon-name></italic> revisited–evolution and generic limits in <italic><tp:taxon-name><tp:taxon-name-part taxon-name-part-type="genus">Helvellaceae</tp:taxon-name-part></tp:taxon-name></italic>.</article-title><source>Persoonia</source><volume>42</volume>: <fpage>186</fpage>–<lpage>204</lpage>. <ext-link xlink:type="simple" ext-link-type="doi" xlink:href="10.3767/persoonia.2019.42.07">https://doi.org/10.3767/persoonia.2019.42.07</ext-link></mixed-citation></ref><ref id="B18"><mixed-citation xmlns:xlink="http://www.w3.org/1999/xlink" xlink:type="simple"><person-group><name name-style="western"><surname>Kaounas</surname><given-names>V</given-names></name><name name-style="western"><surname>Agnello</surname><given-names>C</given-names></name><name name-style="western"><surname>Alvarado</surname><given-names>P</given-names></name><name name-style="western"><surname>Slavova</surname><given-names>M</given-names></name></person-group> (<year>2015</year>) <article-title><italic><tp:taxon-name><tp:taxon-name-part taxon-name-part-type="genus">Barssia</tp:taxon-name-part> <tp:taxon-name-part taxon-name-part-type="species">hellenica</tp:taxon-name-part></tp:taxon-name></italic> sp. nov. (<tp:taxon-name><tp:taxon-name-part taxon-name-part-type="genus">Ascomycota</tp:taxon-name-part></tp:taxon-name>, <tp:taxon-name><tp:taxon-name-part taxon-name-part-type="genus">Pezizales</tp:taxon-name-part></tp:taxon-name>), a new hypogeous species from Greece. Ascomycete.</article-title><source>org</source><volume>7</volume>(<issue>5</issue>): <fpage>213</fpage>–<lpage>219</lpage>.</mixed-citation></ref></ref-list></tp:taxon-treatment>
